# Supplementary material for: Leveraging homologous hypotheses for increased efficiency in tumor growth curve testing
Source: Sci Rep. 2023 Nov 14;13:19890. doi: 10.1038/s41598-023-47202-9 (PMC10646053; doi:10.1038/s41598-023-47202-9)
Supplement: Supplementary file 1 — Supplementary Information. [file 41598_2023_47202_MOESM1_ESM.xlsx]

## Sheet: Sheet1
				Tumor Volumes
Days	shIL-1-1				scrIL-1-1
0	0	0	0	0	0	0	0	0
3	4	4	4	4	4	4	4	4
6	24	20.2	13	30.4	25.3	19.6	21.4	48.6
9	29.8	37	15.8	20.5	22.3	25.3	26.6	37.9
11	46.5	31.8	20.2	38.8	27.2	24.6	37	56.1
13	45.6	38	19.6	67.4	56.4	45.5	66	119
16	87.7	93.8	30.1	113.1	77.3	108.8	128.8	137.2
18	89.4	118.1	52.3	178	106.2	100	172.1	148.1
20	113.4	128.3	50.6	180.8	147.9	128.6	209.2	210.8
23	156.3	190.3	59.2	201.6	240.1	184.6	284.8	281.6
Days	shIL-1-2				scrIL-1-2
0	0	0	0	0	0	0	0	0
3	4	4	4	4	4	4	4	4
6	31.1	32.7	28.7	20.1	4	29.7	21.6	43.6
9	50.8	38.8	30.3	27.2	62.5	66.3	46.2	36.1
11	42.9	45.5	19.7	57.6	87.8	83.1	79.3	58.8
13	78	61.2	26.7	68.8	180.3	192.8	160.6	120.1
16	91	101.3	22.7	104	220	513.8	224.3	148.8
18	141	139.2	31.9	97.2	337.5	530.2	254.3	136.1
20	139.2	183	14.4	127.1	361.7	509.9	298.1	240.1
23	235.9	281.3	19.1	252.3	530.6	893.1	393.4	262.8
